# Supplementary material for: The Influence of Intraocular Lens Implantation and Alterations in Blue Light Transmittance Level on the Brain Functional Network Architecture Reorganization in Cataract Patients
Source: Brain Sci. 2021 Oct 24;11(11):1400. doi: 10.3390/brainsci11111400 (PMC8615544; doi:10.3390/brainsci11111400)
Supplement: Supplementary file 1 [file brainsci-11-01400-s001.zip]

Archive with 1 entries (1 files):
- brainsci-1328104-supplementary.pdf
